# Supplementary material for: Identifying key policy objectives for strong primary care: a cross-sectional study
Source: Prim Health Care Res Dev. 2023 Aug 14;24:e52. doi: 10.1017/S1463423623000403 (PMC10466205; doi:10.1017/S1463423623000403)
Supplement: Supplementary file 1 [file phcsup.zip]

Archive with 3 entries (3 files):
- S1463423623000403sup001.docx
- S1463423623000403sup002.docx
- S1463423623000403sup003.docx
